# Supplementary material for: Presenting information on dental risk: PREFER study protocol for a randomised controlled trial involving patients receiving a dental check-up
Source: Contemp Clin Trials Commun. 2018 May 7;11:1–9. doi: 10.1016/j.conctc.2018.05.009 (PMC6022252; doi:10.1016/j.conctc.2018.05.009)
Supplement: Data profile [file mmc1.xml]

<?xml version="1.0" encoding="UTF-8" standalone="no"?><data:data><datasets><author>r.v.harris@liverpool.ac.uk</author><type>0</type><dataset><value>1</value><reason>No data was used for the research described in the article</reason><comments/></dataset></datasets></data:data>
